# Supplementary material for: Carbonation and Phase Evolution in MgO-SiO2 Cements: Impact on Strength
Source: Molecules. 2025 Feb 26;30(5):1072. doi: 10.3390/molecules30051072 (PMC11902274; doi:10.3390/molecules30051072)
Supplement: Supplementary file 1 [file molecules-30-01072-s001.zip]

Archive with 1 entries (1 files):
- molecules-3462351-supplementary.pdf
